# Supplementary material for: Phylogenomics picks out the par excellence markers for species phylogeny in the genus Staphylococcus
Source: PeerJ. 2018 Oct 24;6:e5839. doi: 10.7717/peerj.5839 (PMC6203942; doi:10.7717/peerj.5839)
Supplement: Table S1 — The 265 publicaly available genomes, from 46 species, were included, 40 of them are type strains (marked in bold). Genome statics were taken from NCBI. The third column gives the strain code used for figures 1, 2 and 4.The red bold row shows Staphylococcus saprophyticus UBA1057, which was removed from the analyses because the ChekM test indicated that its genome was not complete (completeness around 88%). The rest of the strains completeness is over 95% and contamination below 5%. [file peerj-06-5839-s001.xls]

## Sheet: Sheet1
Genome Statics from NCBI database
Rows in bold belong to Type Strains
Species	Strain	Name Code	Biosample	Bioproject	Assembly	Genome Size (Mb)	GC (%)	Scaffolds	Genes	Proteins	Release Date	Status
Staphylococcus aureus	Newman	aureus_Newman	SAMD00060913	PRJDA18801	GCA_000010465.1	2.8789	32.9	1	3065	2919	2007/07/02	Complete Genome
Staphylococcus aureus	HO-5096-0412	aureus_HO-5096-0412	SAMEA2272552	PRJEA71279	GCA_000284535.1	2.8323	32.8	1	2936	2750	2012/04/23	Complete Genome
Staphylococcus aureus	Mu50	aureus_Mu50	SAMD00061098	PRJNA263	GCA_000009665.1	2.90364	32.8654	2	3038	2868	2001/10/04	Complete Genome
Staphylococcus aureus	TW20	aureus_TW20	SAMEA2272282	PRJEA36647	GCA_000027045.1	3.07581	32.7972	3	3254	3075	2009/11/25	Complete Genome
Staphylococcus aureus	08BA02176	aureus_08BA02176	SAMN02603722	PRJNA174226	GCA_000296595.1	2.78231	32.9	1	2858	2671	2012/09/14	Complete Genome
Staphylococcus aureus	TCH60	aureus_TCH60	SAMN00002240	PRJNA31539	GCA_000159535.2	2.82717	32.8593	2	2907	2691	2010/11/23	Complete Genome
Staphylococcus aureus	CA-347	aureus_CA-347	SAMN02603909	PRJNA197422	GCA_000412775.1	2.87516	32.9631	2	2994	2809	2013/06/20	Complete Genome
Staphylococcus aureus	MRSA252	aureus_MRSA252	SAMEA1705935	PRJNA265	GCA_000011505.1	2.90262	32.8	1	3016	2819	2001/11/06	Complete Genome
Staphylococcus aureus	JH1	aureus_JH1	SAMN02598344	PRJNA15758	GCA_000017125.1	2.93694	32.9648	2	3096	2934	2007/06/28	Complete Genome
Staphylococcus epidermidis	ATCC 12228	epider_ATCC12228	SAMN02603126	PRJNA279	GCA_000007645.1	2.56461	32.0512	7	2558	2482	2002/12/20	Complete Genome
Staphylococcus epidermidis	RP62A	epider_RP62A	SAMN02603975	PRJNA64	GCA_000011925.1	2.64384	32.1969	2	2625	2462	2002/01/09	Complete Genome
Staphylococcus epidermidis	PM221	epider_PM221	SAMEA3139103	PRJEB5186	GCA_000751035.1	2.59751	31.934	5	2589	2399	2014/08/14	Complete Genome
Staphylococcus epidermidis	SEI	epider_SEI	SAMN02928813	PRJNA244351	GCA_000759555.1	2.53831	32.0287	2	2504	2311	2014/09/29	Complete Genome
Staphylococcus epidermidis	14.1.R1	epider_14.1.R1	SAMN06167133	PRJNA358169	GCA_001956655.2	2.62533	32.1779	4	2635	2386	2017/01/05	Complete Genome
Staphylococcus epidermidis	1457	epider_1457	SAMN02640609	PRJNA377759	GCA_002085695.1	2.47007	32.2718	2	2433	2283	2017/04/11	Complete Genome
Staphylococcus epidermidis	DAR1907	epider_DAR1907	SAMN07444319	PRJNA308322	GCA_002850315.1	2.72755	32.1	1	2748	2584	2018/01/03	Complete Genome
Staphylococcus epidermidis	FDAARGOS_153	epider_FDAARGOS_153	SAMN03996299	PRJNA231221	GCA_002944995.1	2.55197	32.1034	5	2498	2331	2018/02/08	Complete Genome
Staphylococcus epidermidis	FDAARGOS_161	epider_FDAARGOS_161	SAMN03996306	PRJNA231221	GCA_002954055.1	2.51573	32.1772	3	2466	2304	2018/02/20	Complete Genome
Staphylococcus epidermidis	GTH12	epider_GTH12	SAMN08555375	PRJNA434386	GCA_003119275.1	2.49953	33.2	1	-	-	2018/05/11	Chromosome
Staphylococcus haemolyticus	JCSC1435	haemo_JCSC1435	SAMD00061066	PRJNA12508	GCA_000009865.1	2.69786	32.7885	4	2648	2484	2005/06/30	Complete Genome
Staphylococcus haemolyticus	83131A	haemo_83131A	SAMN08013134	PRJNA417990	GCA_002906595.1	2.61086	32.7722	2	2544	2380	2018/01/30	Complete Genome
Staphylococcus haemolyticus	SGAir0252	haemo_SGAir0252	SAMN08103045	PRJNA388547	GCA_002952715.2	2.67459	32.7502	2	2638	2447	2018/02/22	Complete Genome
Staphylococcus haemolyticus	1328_SHAE	haemo_1328_SHAE	SAMN03197308	PRJNA267549	GCA_001069705.1	2.58705	32.7	147	2570	2464	2015/07/10	Scaffold
Staphylococcus haemolyticus	1292_SHAE	haemo_1292_SHAE	SAMN03197264	PRJNA267549	GCA_001070475.1	2.59602	32.8	124	2559	2466	2015/07/10	Scaffold
Staphylococcus haemolyticus	164_SHAE	haemo_164_SHAE	SAMN03197356	PRJNA267549	GCA_001071555.1	2.42358	32.6	92	2374	2278	2015/07/10	Scaffold
Staphylococcus haemolyticus	285_SHAE	haemo_285_SHAE	SAMN03197479	PRJNA267549	GCA_001072095.1	2.52506	32.7	111	2490	2369	2015/07/10	Scaffold
Staphylococcus haemolyticus	113952	haemo_113952	SAMEA1035080	PRJEB2705	GCA_001235705.1	2.51417	32.7	63	2493	2348	2015/03/31	Scaffold
Staphylococcus haemolyticus	123477	haemo_123477	SAMEA1035136	PRJEB2705	GCA_001235325.1	2.49785	32.6	94	2489	2360	2015/03/31	Scaffold
Staphylococcus haemolyticus	115472	haemo_115472	SAMEA1035038	PRJEB2705	GCA_001229765.1	2.44326	32.7	82	2404	2298	2015/03/31	Scaffold
Staphylococcus hominis subsp. hominis	C80	hominis_C80	SAMN02463757	PRJNA38759	GCA_000183685.1	2.2684	31.4	15	2280	2143	2010/11/30	Scaffold
Staphylococcus hominis subsp. hominis	K1	hominis_K1	SAMN06678637	PRJNA376656	GCA_002850375.1	2.25341	31.4	1	2258	2070	2018/01/03	Complete Genome
Staphylococcus hominis	J11	hominis_J11	SAMEA104410607	PRJEB22856	GCA_900240155.1	2.23679	31.2	1	2252	2119	2018/04/01	Chromosome
Staphylococcus hominis	J6	hominis_J6	SAMEA104410608	PRJEB22856	GCA_900240185.1	2.23584	31.2	1	2245	2118	2018/04/01	Chromosome
Staphylococcus hominis	FDAARGOS_136	hominis_FDAARGOS_136	SAMN03996281	PRJNA231221	GCA_002954105.1	2.26805	31.5691	7	2274	2127	2018/02/01	Chromosome
Staphylococcus hominis	Hudgins	hominis_Hudgins	SAMN05332129	PRJNA327386	GCA_001691635.1	2.21186	31.4	14	2236	2097	2016/07/21	Scaffold
Staphylococcus hominis	J27	hominis_J27	SAMEA3515758	PRJEB10524	GCA_900006745.1	2.23684	31.2	40	2222	2105	2017/02/12	Scaffold
Staphylococcus hominis	B10	hominis_B10	SAMEA3515753	PRJEB10524	GCA_900006855.1	2.28542	31.3	37	2293	2186	2017/02/12	Scaffold
Staphylococcus hominis	J6	hominis_J6	SAMEA3515755	PRJEB10524	GCA_900006865.1	2.23584	31.2	45	2213	2095	2017/02/12	Scaffold
Staphylococcus hominis	ZBW5	hominis_ZBW5	SAMN04487789	PRJEB17909	GCA_900119525.1	2.24155	31.3	47	2248	2127	2016/11/17	Scaffold
Staphylococcus pseudintermedius	HKU10-03	pseudint_HKU10-03	SAMN02603958	PRJNA61283	GCA_000185885.1	2.61738	37.5	1	2517	2384	2011/01/07	Complete Genome
Staphylococcus pseudintermedius	ED99	pseudint_ED99	SAMN02604167	PRJNA62991	GCA_000189495.1	2.57222	37.6	1	2426	2301	2011/02/16	Complete Genome
Staphylococcus pseudintermedius	NA45	pseudint_NA45	SAMN05181828	PRJNA319397	GCA_001682335.1	2.84121	37.3	1	2787	2551	2016/07/08	Complete Genome
Staphylococcus pseudintermedius	81661	pseudint_81661	SAMN05181827	PRJNA319397	GCA_001682435.2	2.73111	37.5	1	2657	2405	2016/07/08	Complete Genome
Staphylococcus pseudintermedius	63228	pseudint_63228	SAMN04886711	PRJNA319397	GCA_001685665.2	2.76657	37.4	1	2673	2399	2016/07/15	Complete Genome
Staphylococcus pseudintermedius	2001-08-299-1	pseudint_2001-08-299-1	SAMN03120291	PRJNA264198	GCA_001622945.1	2.47768	37.5	26	2357	2231	2016/04/18	Scaffold
Staphylococcus pseudintermedius	9841998-1	pseudint_9841998-1	SAMN03120292	PRJNA264198	GCA_001623005.1	2.51785	37.6	50	2369	2265	2016/04/18	Scaffold
Staphylococcus pseudintermedius	E104	pseudint_E104	SAMN03366842	PRJNA275881	GCA_001940385.1	2.757	37.3	49	2691	2555	2017/01/09	Scaffold
Staphylococcus pseudintermedius	SL/066	pseudint_SL/066	SAMN06052361	PRJNA353985	GCA_002362305.1	2.76409	37.2	50	2704	2547	2017/09/26	Scaffold
Staphylococcus pseudintermedius	SL/076	pseudint_SL/076	SAMN06054118	PRJNA353985	GCA_002362325.1	2.614	37.4	60	2535	2383	2017/09/26	Scaffold
Staphylococcus agnetis	908	agnetis_908	SAMN02743857	PRJNA246192	GCA_001442815.1	2.5034	35.7167	2	2482	2375	2015/11/12	Complete Genome
Staphylococcus agnetis	CBMRN20813338	agnetis_CBMRN20813338	SAMN02948411	PRJNA171575	GCA_000737185.1	2.416	35.8	45	2413	2267	2014/08/01	Contig
Staphylococcus agnetis	722_260714_1_8_heart	agnetis_722_260714_1_8_heart	SAMN06770041	PRJNA383665	GCA_002114335.1	2.53034	35.4	69	2506	2401	2017/04/28	Contig
Staphylococcus agnetis	723_310714_2_2_spleen	agnetis_723_310714_2_2_spleen	SAMN06771150	PRJNA383665	GCA_002145465.1	2.52798	35.4	68	2511	2400	2017/05/16	Contig
Staphylococcus agnetis	43	agnetis_43	SAMN06140975	PRJNA357351	GCA_002994105.1	2.45045	35.6	58	2431	2271	2018/03/12	Contig
Staphylococcus agnetis	59	agnetis_59	SAMN06140977	PRJNA357351	GCA_002994125.1	2.39811	35.7	53	2391	2218	2018/03/12	Contig
Staphylococcus agnetis	6	agnetis_6	SAMN06140978	PRJNA357351	GCA_002994145.1	2.47622	35.6	58	2480	2279	2018/03/12	Contig
Staphylococcus agnetis	33	agnetis_33	SAMN06141058	PRJNA357351	GCA_002994165.1	2.50518	35.6	52	2479	2313	2018/03/12	Contig
Staphylococcus agnetis	SNUC 5151	agnetis_SNUC5151	SAMN06172824	PRJNA342349	GCA_003040805.1	2.38713	35.8	31	2345	2235	2018/04/05	Contig
Staphylococcus argenteus	MSHR1132	argent_MSHR1132	SAMEA2272597	PRJEA62885	GCA_000236925.1	2.78764	32.3652	2	2738	2568	2011/11/10	Complete Genome
Staphylococcus argenteus	XNO106	argent_XNO106	SAMN07510742	PRJNA400109	GCA_002812345.2	2.77126	32.3691	2	2724	2530	2017/12/06	Complete Genome
Staphylococcus argenteus	BN75	argent_BN75	SAMN04994883	PRJNA321471	GCA_001891145.1	2.7542	32.5	1	2729	2557	2016/12/08	Chromosome
Staphylococcus argenteus	3688STDY6125078	argent_3688STDY6125078	SAMEA3449086	PRJEB9575	GCA_900126645.1	2.7653	32.3	14	2749	2579	2016/11/23	Scaffold
Staphylococcus argenteus	3688STDY6125081	argent_3688STDY6125081	SAMEA3449089	PRJEB9575	GCA_900126675.1	2.79571	32.3	14	2801	2626	2016/11/23	Scaffold
Staphylococcus argenteus	3688STDY6125084	argent_3688STDY6125084	SAMEA3449092	PRJEB9575	GCA_900126695.1	2.80678	32.3	12	2811	2636	2016/11/23	Scaffold
Staphylococcus argenteus	3688STDY6125112	argent_3688STDY6125112	SAMEA3449114	PRJEB9575	GCA_900126835.1	2.75283	32.3	14	2732	2557	2016/11/23	Scaffold
Staphylococcus argenteus	3688STDY6125117	argent_3688STDY6125117	SAMEA3449119	PRJEB9575	GCA_900126885.1	2.79635	32.3	14	2799	2624	2016/11/24	Scaffold
Staphylococcus argenteus	3688STDY6125125	argent_3688STDY6125125	SAMEA3449127	PRJEB9575	GCA_900126935.1	2.79235	32.3	14	2790	2620	2016/11/23	Scaffold
Staphylococcus argenteus	3688STDY6125133	argent_3688STDY6125133	SAMEA3449135	PRJEB9575	GCA_900127005.1	2.69985	32.2	13	2655	2491	2016/11/24	Scaffold
Staphylococcus arlettae	CVD059	arlett_CVD059	SAMN02470290	PRJNA170960	GCA_000295715.1	2.56568	33.5	57	2524	2308	2012/09/10	Contig
Staphylococcus arlettae	SNUC 4786	arlett_SNUC4786	SAMN06172839	PRJNA342349	GCA_003040735.1	2.72491	33.4	303	2645	2520	2018/04/05	Contig
Staphylococcus arlettae	SNUC 1715.2	arlett_SNUC1715.2	SAMN06172838	PRJNA342349	GCA_003040755.1	2.67355	33.4	158	2658	2501	2018/04/05	Contig
Staphylococcus arlettae	SNUC 4426	arlett_SNUC4426	SAMN06172835	PRJNA342349	GCA_003040775.1	2.54222	33.5	120	2480	2357	2018/04/05	Contig
Staphylococcus arlettae	SNUC 1330	arlett_SNUC1330	SAMN06172825	PRJNA342349	GCA_003040795.1	2.53822	33.4	48	2469	2351	2018/04/05	Contig
Staphylococcus arlettae	SNUC 3447	arlett_SNUC3447	SAMN06172832	PRJNA342349	GCA_003041115.1	2.54784	33.6	206	2503	2369	2018/04/05	Contig
Staphylococcus arlettae	SNUC 2101	arlett_SNUC2101	SAMN06172829	PRJNA342349	GCA_003041135.1	2.5305	33.4	180	2469	2358	2018/04/05	Contig
Staphylococcus arlettae	SNUC 3029	arlett_SNUC3029	SAMN06172830	PRJNA342349	GCA_003041155.1	2.61021	33.4	227	2559	2416	2018/04/05	Contig
Staphylococcus arlettae	SNUC 1576	arlett_SNUC1576	SAMN06172828	PRJNA342349	GCA_003041175.1	2.63012	33.4	276	2543	2406	2018/04/05	Contig
Staphylococcus arlettae	NCTC 12413	arlett_NCTC12413	SAMN06177163	PRJNA339206	GCA_002902345.1	2.66534	33.5	33	2589	2494	2018/01/27	Scaffold
Staphylococcus auricularis	DSM 20609	auricu_DSM20609	SAMN04158717	PRJNA298382	GCA_001500315.1	2.20171	37.3	54	2089	1970	2016/01/06	Contig
Staphylococcus auricularis	NCTC12101	auricu_NCTC12101	SAMEA3233547	PRJEB6403	GCA_900478415.1	2.21667	37.4	1	2131	1951	2018/06/17	Complete Genome
Staphylococcus auricularis	SNUC 3034	auricu_SNUC3034	SAMN06172841	PRJNA342349	GCA_003040695.1	2.28359	37.1	108	2164	2062	2018/04/05	Contig
Staphylococcus auricularis	SNUC 993	auricu_SNUC993	SAMN06172840	PRJNA342349	GCA_003040715.1	2.29751	37.1	141	2239	2096	2018/04/05	Contig
Staphylococcus capitis subsp. capitis	AYP1020	capitis_AYP1020	SAMN02739579	PRJNA232502	GCA_001028645.1	2.50326	32.9357	2	2414	2272	2015/06/12	Complete Genome
Staphylococcus capitis	TW2795	capitis_TW2795	SAMD00041516	PRJDB4225	GCA_002356175.1	2.48678	33.0952	2	2447	2325	2017/02/01	Complete Genome
Staphylococcus capitis	FDAARGOS_378	capitis_FDAARGOS_378	SAMN07312422	PRJNA231221	GCA_002591175.1	2.48515	32.942	2	2414	2272	2017/10/18	Complete Genome
Staphylococcus caprae	W1	caprae_W1	SAMN00002222	PRJNA34647	GCA_000160215.1	2.62957	33.5	26	2517	2398	2009/03/16	Scaffold
Staphylococcus caprae	9557	caprae_9557	SAMN03290999	PRJNA273366	GCA_000931485.1	2.74765	33.3	85	2670	2543	2015/02/23	Contig
Staphylococcus caprae	NCTC 12196	caprae_NCTC12196	SAMN05977978	PRJNA339206	GCA_002902725.1	2.60676	33.5	101	2536	2392	2018/01/27	Scaffold
Staphylococcus carnosus subsp. carnosus	TM300	carno_TM300	SAMEA2272563	PRJEA34811	GCA_000009405.1	2.56642	34.6	1	2504	2359	2009/02/02	Complete Genome
Staphylococcus carnosus	LTH 3730	carno_LTH3730	SAMN05362534	PRJNA327949	GCA_001701005.1	2.64511	34.6	1	2619	2370	2016/08/09	Complete Genome
Staphylococcus carnosus subsp. utilis	DSM 11676	carno_DSM11676	SAMN05977996	PRJNA339206	GCA_002902605.1	2.62226	34.4	444	2581	2340	2018/01/27	Scaffold
Staphylococcus chromogenes	117	chromo_117	SAMN06141075	PRJNA357351	GCA_002994245.1	2.27227	36.7	16	2237	2140	2018/03/12	Contig
Staphylococcus chromogenes	22	chromo_22	SAMN06142920	PRJNA357351	GCA_002994305.1	2.30075	36.7	19	2271	2170	2018/03/12	Contig
Staphylococcus chromogenes	SNUC 1369	chromo_SNUC1369	SAMN06172910	PRJNA342349	GCA_003036375.1	2.29478	36.6	19	2262	2151	2018/04/05	Contig
Staphylococcus chromogenes	121	chromo_121	SAMN06141063	PRJNA357351	GCA_002994225.1	2.27345	36.6	20	2234	2129	2018/03/12	Contig
Staphylococcus chromogenes	SNUC 1350	chromo_SNUC1350	SAMN06172906	PRJNA342349	GCA_003040255.1	2.29853	36.6	21	2270	2154	2018/04/05	Contig
Staphylococcus chromogenes	SNUC 1341	chromo_SNUC1341	SAMN06172903	PRJNA342349	GCA_003036405.1	2.2651	36.7	22	2229	2120	2018/04/05	Contig
Staphylococcus chromogenes	92	chromo_92	SAMN06141061	PRJNA357351	GCA_002994195.1	2.29644	36.7	23	2269	2145	2018/03/12	Contig
Staphylococcus chromogenes	72	chromo_72	SAMN06142921	PRJNA357351	GCA_002994285.1	2.3221	36.6	24	2303	2163	2018/03/12	Contig
Staphylococcus chromogenes	SNUC 1344	chromo_SNUC1344	SAMN06172904	PRJNA342349	GCA_003036365.1	2.29974	36.6	25	2265	2148	2018/04/05	Contig
Staphylococcus chromogenes	101	chromo_101	SAMN06141062	PRJNA357351	GCA_002994065.1	2.31083	36.7	26	2275	2182	2018/03/12	Contig
Staphylococcus cohnii	FDAARGOS_334	cohnii_FDAARGOS_334	SAMN06173347	PRJNA231221	GCA_002984565.1	2.66128	32.5951	6	2587	2434	2018/03/09	Complete Genome
Staphylococcus cohnii	ATCC 29974	cohnii_ATCC29974	SAMEA104410613	PRJEB22856	GCA_900240165.1	2.71284	32.6	1	2657	2409	2018/04/01	Chromosome
Staphylococcus cohnii subsp. urealyticus	DSM 6718	cohnii_DSM6718	SAMN05977987	PRJNA339206	GCA_002902235.1	2.67043	32.5	189	2588	2444	2018/01/27	Scaffold
Staphylococcus cohnii subsp. cohnii	NCTC 11041	cohnii_NCTC11041	SAMN06177162	PRJNA339206	GCA_002902365.1	2.63788	32.2	69	2573	2390	2018/01/27	Scaffold
Staphylococcus cohnii subsp. cohnii	073AN	cohnii_073AN	SAMEA3109313	PRJEB2655	GCA_900097955.1	2.67765	32.5	28	2557	2445	2016/09/30	Scaffold
Staphylococcus cohnii	SNUDS-2	cohnii_SNUDS-2	SAMN06286343	PRJNA369449	GCA_001990205.1	2.6257	32.6311	3	2507	1876	2017/02/08	Complete Genome
Staphylococcus cohnii	UBA2625	cohnii_UBA2625	SAMN06452948	PRJNA348753	GCA_002359925.1	2.55127	32.5	9	-	-	2017/09/26	Scaffold
Staphylococcus condimenti	DSM 11674	condim_DSM11674	SAMN04599314	PRJNA317039	GCA_001618885.1	2.65968	34.7	1	2573	2440	2016/04/12	Complete Genome
Staphylococcus condimenti	StO 2014-01	condim_StO2014-01	SAMN06159561	PRJNA357697	GCA_001922405.1	2.70089	34.5504	2	2588	2470	2016/12/27	Complete Genome
Staphylococcus delphini	215100905101-2	delphini_215100905101-2	SAMN06329882	PRJNA357709	GCA_002369695.1	2.52785	38.3	30	2406	2294	2017/09/26	Contig
Staphylococcus delphini	14S03309-1	delphini_14S03309-1	SAMN06329900	PRJNA357709	GCA_002374115.1	2.56381	38.3	34	2464	2339	2017/09/26	Contig
Staphylococcus delphini	214092305301-2	delphini_214092305301-2	SAMN06329878	PRJNA357709	GCA_002369635.1	2.53568	38.4	36	2415	2298	2017/09/26	Contig
Staphylococcus delphini	14S03318-1	delphini_14S03318-1	SAMN06329875	PRJNA357709	GCA_002369645.1	2.60175	38	38	2484	2324	2017/09/26	Contig
Staphylococcus delphini	215102607201-2	delphini_215102607201-2	SAMN06329883	PRJNA357709	GCA_002369585.1	2.51451	38.3	39	2394	2285	2017/09/26	Contig
Staphylococcus delphini	14S03311-1	delphini_14S03311-1	SAMN06329901	PRJNA357709	GCA_002374145.1	2.52963	38.3	39	2403	2277	2017/09/26	Contig
Staphylococcus delphini	14S00091-1	delphini_14S00091-1	SAMN06329873	PRJNA357709	GCA_002369575.1	2.55783	38	41	2426	2278	2017/09/26	Contig
Staphylococcus delphini	215062304401-1	delphini_215062304401-1	SAMN06329880	PRJNA357709	GCA_002369745.1	2.53469	38.3	41	2413	2301	2017/09/26	Contig
Staphylococcus delphini	14S03313-1	delphini_14S03313-1	SAMN06329902	PRJNA357709	GCA_002374125.1	2.55523	38.3	41	2431	2311	2017/09/26	Contig
Staphylococcus delphini	214092504301-1	delphini_214092504301-1	SAMN06329879	PRJNA357709	GCA_002369615.1	2.579	38.3	45	2482	2362	2017/09/26	Contig
Staphylococcus devriesei	SNUC 1316	devri_SNUC1316	SAMN06172976	PRJNA342349	GCA_003035445.1	2.39407	33.6	70	2386	2257	2018/04/05	Contig
Staphylococcus devriesei	SNUC 761	devri_SNUC761	SAMN06172974	PRJNA342349	GCA_003035465.1	2.3516	33.3	210	2301	2150	2018/04/05	Contig
Staphylococcus devriesei	SNUC 4143	devri_SNUC4143	SAMN06172978	PRJNA342349	GCA_003035725.1	2.29685	33.4	172	2249	2088	2018/04/05	Contig
Staphylococcus devriesei	SNUC 1409	devri_SNUC1409	SAMN06172977	PRJNA342349	GCA_003035765.1	2.40304	33.3	92	2379	2201	2018/04/05	Contig
Staphylococcus devriesei	SNUC 1156	devri_SNUC1156	SAMN06172975	PRJNA342349	GCA_003035795.1	2.34071	33.3	77	2326	2150	2018/04/05	Contig
Staphylococcus devriesei	SNUC 593	devri_SNUC593	SAMN06172972	PRJNA342349	GCA_003035825.1	2.40517	33.3	305	2412	2189	2018/04/05	Contig
Staphylococcus devriesei	CCUG 58238	devri_CCUG58238	SAMN05977994	PRJNA339206	GCA_002902625.1	2.37988	33.3	129	2346	2178	2018/01/27	Scaffold
Staphylococcus equorum	KS1039	equor_KS1039	SAMN04196999	PRJNA299343	GCA_001432245.1	2.82219	33.1	1	2719	2609	2015/11/05	Complete Genome
Staphylococcus equorum	C2014	equor_C2014	SAMN04363544	PRJNA306198	GCA_001682235.1	2.93052	32.8413	6	2847	2625	2016/07/08	Complete Genome
Staphylococcus equorum	KM1031	equor_KM1031	SAMN04364120	PRJNA306199	GCA_001683315.1	2.7922	33.0174	4	2679	2549	2016/07/11	Complete Genome
Staphylococcus equorum	908_10	equor_908_10	SAMN04244248	PRJNA301343	GCA_001747805.1	2.92786	32.8	62	2858	2725	2016/09/28	Scaffold
Staphylococcus equorum	947_12	equor_947_12	SAMN04244250	PRJNA301343	GCA_001747815.1	2.90932	32.8	52	2824	2681	2016/09/28	Scaffold
Staphylococcus equorum	962_6	equor_962_6	SAMN04244251	PRJNA301343	GCA_001747825.1	2.90996	32.8	87	2841	2694	2016/09/28	Scaffold
Staphylococcus equorum	862_5	equor_862_5	SAMN04244252	PRJNA301343	GCA_001747865.1	2.95713	32.8	53	2913	2767	2016/09/28	Scaffold
Staphylococcus equorum	900_4	equor_900_4	SAMN04244257	PRJNA301343	GCA_001747945.1	2.88104	32.8	73	2812	2676	2016/09/28	Scaffold
Staphylococcus equorum	341_10	equor_341_10	SAMN04244258	PRJNA301343	GCA_001747965.1	2.76526	32.9	64	2674	2553	2016/09/28	Scaffold
Staphylococcus equorum	AR8-13	equor_AR8-13	SAMN05560422	PRJNA338661	GCA_001880995.1	2.74676	33	64	2651	2537	2016/11/17	Scaffold
Staphylococcus felis	ATCC 49168	felis_ATCC49168	SAMN08712993	PRJNA438350	GCA_003012915.1	2.47942	35.2	1	2367	2241	2018/03/21	Complete Genome
Staphylococcus felis	DSM 7377	felis_DSM7377	SAMN05977991	PRJNA339206	GCA_002902185.1	2.40905	35.1	244	2301	2159	2018/01/27	Scaffold
Staphylococcus fleurettii	SNUC 248	fleure_SNUC248	SAMN06173024	PRJNA342349	GCA_003035045.1	2.53235	31.6	141	2569	2409	2018/04/05	Contig
Staphylococcus fleurettii	MBTS-1	fleure_MBTS-1	SAMN06445341	PRJNA376654	GCA_002018435.1	2.58213	31.7	48	2603	2494	2017/03/03	Scaffold
Staphylococcus gallinarum	DSM 20610	galli_DSM20610	SAMN03278263	PRJNA271859	GCA_000875895.1	3.17172	33	272	2979	2864	2015/02/13	Contig
Staphylococcus gallinarum	SNUC 1244	galli_SNUC1244	SAMN06173030	PRJNA342349	GCA_003035095.1	2.93271	33.2	296	2843	2685	2018/04/05	Contig
Staphylococcus gallinarum	SNUC 395	galli_SNUC395	SAMN06173026	PRJNA342349	GCA_003035515.1	2.82111	33.3	389	2762	2559	2018/04/05	Contig
Staphylococcus gallinarum	SNUC 5382	galli_SNUC5382	SAMN06173043	PRJNA342349	GCA_003042635.1	2.91975	33.2	433	2844	2677	2018/04/06	Contig
Staphylococcus gallinarum	SNUC 2087	galli_SNUC2087	SAMN06173033	PRJNA342349	GCA_003042655.1	2.88298	33.1	260	2758	2615	2018/04/06	Contig
Staphylococcus gallinarum	SNUC 4861	galli_SNUC4861	SAMN06173045	PRJNA342349	GCA_003042715.1	3.0203	33.1	208	2874	2759	2018/04/06	Contig
Staphylococcus gallinarum	SNUC 4236	galli_SNUC4236	SAMN06173039	PRJNA342349	GCA_003042735.1	2.92345	33.1	181	2811	2687	2018/04/06	Contig
Staphylococcus gallinarum	SNUC 2111	galli_SNUC2111	SAMN06173035	PRJNA342349	GCA_003042895.1	2.92324	33.2	446	2853	2675	2018/04/06	Contig
Staphylococcus gallinarum	SNUC 4089	galli_SNUC4089	SAMN06173038	PRJNA342349	GCA_003043855.1	2.83892	33.2	308	2764	2619	2018/04/06	Contig
Staphylococcus hyicus	ATCC 11249	hyicus_ATCC11249	SAMN02863110	PRJNA252807	GCA_000816085.1	2.47213	35.6	1	2367	2262	2015/01/07	Complete Genome
Staphylococcus hyicus	NCTC10350	hyicus_NCTC10350	SAMEA3518014	PRJEB6403	GCA_900474585.1	2.47212	35.6	1	2368	2269	2018/06/17	Complete Genome
Staphylococcus hyicus	SNUC 5426	hyicus_SNUC5426	SAMN06173086	PRJNA342349	GCA_003042065.1	2.38299	35.8	107	2338	2222	2018/04/06	Contig
Staphylococcus hyicus	SNUC 4992	hyicus_SNUC4992	SAMN06173088	PRJNA342349	GCA_003042905.1	2.40948	35.8	113	2343	2238	2018/04/06	Contig
Staphylococcus intermedius	NCTC 11048	interm_NCTC11048	SAMEA2272193	PRJEA87009	GCA_000308095.1	2.73713	37.3	286	2646	2530	2012/06/01	Contig
Staphylococcus intermedius	14S02204-1	interm_14S02204-1	SAMN06329884	PRJNA357709	GCA_002369755.1	2.61315	37.6	29	2494	2366	2017/09/26	Contig
Staphylococcus intermedius	14S03297-1	interm_14S03297-1	SAMN06329904	PRJNA357709	GCA_002374195.1	2.69861	37.5	45	2625	2476	2017/09/26	Contig
Staphylococcus intermedius	14S03299-1	interm_14S03299-1	SAMN06329905	PRJNA357709	GCA_002374205.1	2.6387	37.5	37	2525	2389	2017/09/26	Contig
Staphylococcus intermedius	14S03302-1	interm_14S03302-1	SAMN06329906	PRJNA357709	GCA_002374215.1	2.66917	37.4	39	2571	2427	2017/09/26	Contig
Staphylococcus intermedius	14S03307-1	interm_14S03307-1	SAMN06329907	PRJNA357709	GCA_002374235.1	2.67968	37.5	54	2593	2456	2017/09/26	Contig
Staphylococcus intermedius	NW1	interm_NW1	SAMEA104055222	PRJEB20760	GCA_900183575.1	2.67781	37.4	136	2486	2363	2017/05/11	Contig
Staphylococcus kloosii	ATCC 43959	kloosii_ATCC43959	SAMN08713000	PRJNA438350	GCA_003019255.1	2.63904	33.0869	2	2634	2527	2018/03/26	Complete Genome
Staphylococcus kloosii	SNUC 4696	kloosii_SNUC4696	SAMN06173089	PRJNA342349	GCA_003042035.1	2.66242	32.9	226	2694	2532	2018/04/06	Contig
Staphylococcus kloosii	NCTC 12415	kloosii_NCTC12415	SAMN05978015	PRJNA339206	GCA_002902055.1	2.60791	32.9	134	2606	2513	2018/01/27	Scaffold
Staphylococcus lentus	F1142	lentus_F1142	SAMN02470142	PRJNA162453	GCA_000286395.1	2.7868	31.8	169	2748	2570	2012/08/10	Contig
Staphylococcus lentus	MF1862	lentus_MF1862	SAMN04479464	PRJNA311173	GCA_001651255.1	2.64443	31.9	98	2586	2490	2016/05/25	Contig
Staphylococcus lentus	MF1767	lentus_MF1767	SAMN04479461	PRJNA311173	GCA_001651345.1	2.69719	31.8	86	2654	2556	2016/05/25	Contig
Staphylococcus lentus	NCTC 12102	lentus_NCTC12102	SAMN05977979	PRJNA339206	GCA_002902755.1	2.54644	31.7	79	2557	2418	2018/01/27	Contig
Staphylococcus lentus	050AP	lentus_050AP	SAMEA3109314	PRJEB2655	GCA_900098655.1	2.71951	31.7	37	2679	2554	2016/09/30	Contig
Staphylococcus lugdunensis	HKU09-01	lugdu_HKU09-01	SAMN02603957	PRJNA42395	GCA_000025085.1	2.65837	33.9	1	2567	2425	2010/02/19	Complete Genome
Staphylococcus lugdunensis	N920143	lugdu_N920143	SAMEA2272235	PRJEA67127	GCA_000270465.1	2.59589	33.8	1	2498	2383	2011/06/22	Complete Genome
Staphylococcus lugdunensis	FDAARGOS_141	lugdu_FDAARGOS_141	SAMN03996285	PRJNA231221	GCA_001558775.1	2.57183	33.8	1	2465	2350	2016/02/11	Complete Genome
Staphylococcus lugdunensis	FDAARGOS_143	lugdu_FDAARGOS_143	SAMN03996287	PRJNA231221	GCA_001558815.2	2.61388	33.9	1	2527	2384	2016/02/11	Complete Genome
Staphylococcus lugdunensis	FDAARGOS_222	lugdu_FDAARGOS_222	SAMN04875559	PRJNA231221	GCA_002073395.2	2.54032	33.8	1	2430	2301	2017/03/29	Complete Genome
Staphylococcus lugdunensis	Klug93G-4	lugdu_Klug93G-4	SAMN05591932	PRJNA338738	GCA_002250095.2	2.58415	33.8	1	2501	2358	2017/08/14	Complete Genome
Staphylococcus lugdunensis	FDAARGOS_377	lugdu_FDAARGOS_377	SAMN07312421	PRJNA231221	GCA_002407165.1	2.57163	33.8	1	2479	2351	2017/10/02	Complete Genome
Staphylococcus lugdunensis	NCTC7990	lugdu_NCTC7990	SAMEA3518001	PRJEB6403	GCA_900474705.1	2.5477	33.9	1	2456	2316	2018/06/17	Complete Genome
Staphylococcus lugdunensis	NCTC12217	lugdu_NCTC12217	SAMEA3221102	PRJEB6403	GCA_900478255.1	2.54033	33.8	1	2433	2297	2018/06/17	Complete Genome
Staphylococcus lugdunensis	FDAARGOS_381	lugdu_FDAARGOS_381	SAMN07312425	PRJNA231221	GCA_002591215.1	2.5707	33.7781	2	2482	2344	2017/10/18	Complete Genome
Staphylococcus lutrae	ATCC 700373	lutrae_ATCC700373	SAMN06602281	PRJNA379140	GCA_002101335.1	2.53312	37.7	1	2354	2204	2017/04/20	Complete Genome
Staphylococcus lutrae	DSM 10244	lutrae_DSM10244	SAMN05977993	PRJNA339206	GCA_002902165.1	2.42951	37.7	200	2237	2134	2018/01/27	Scaffold
Staphylococcus massiliensis	CCUG 55927	massi_CCUG55927	SAMN02472049	PRJNA165175	GCA_000298075.1	2.36659	36.7	8	2255	2128	2012/09/17	Scaffold
Staphylococcus massiliensis	S46	massi_S46	SAMN02469970	PRJNA174311	GCA_000314555.1	2.44711	36.3	64	2401	2270	2012/11/26	Contig
Staphylococcus microti	DSM 22147	microti_DSM22147	SAMN03323319	PRJNA274164	GCA_000934465.1	2.38186	38	186	2251	2143	2015/02/25	Contig
Staphylococcus muscae	ATCC 49910	muscae_ATCC49910	SAMN08712999	PRJNA438350	GCA_003019275.1	2.09513	37.4	1	2075	1960	2018/03/26	Complete Genome
Staphylococcus muscae	NCTC13833	muscae_NCTC13833	SAMEA4412661	PRJEB6403	GCA_900187005.1	2.09512	37.4	1	2074	1964	2017/08/15	Complete Genome
Staphylococcus muscae	DSM 7068	muscae_DSM7068	SAMN05978024	PRJNA339206	GCA_002901905.1	2.04926	37.3	183	2005	1919	2018/01/27	Scaffold
Staphylococcus nepalensis	JS1	nepal_JS1	SAMN05831567	PRJNA344701	GCA_002442895.1	2.99059	33.0181	3	2904	2747	2017/10/04	Complete Genome
Staphylococcus nepalensis	JS11	nepal_JS11	SAMN05846264	PRJNA344825	GCA_002442935.1	3.00775	33.0674	3	2886	2730	2017/10/04	Complete Genome
Staphylococcus nepalensis	JS9	nepal_JS9	SAMN05831617	PRJNA344824	GCA_003097555.1	2.89287	33.1	1	2784	2623	2018/05/08	Complete Genome
Staphylococcus nepalensis	DSM 15150	nepal_DSM15150	SAMN05977981	PRJNA339206	GCA_002902745.1	2.86023	33	412	2675	2541	2018/01/27	Scaffold
Staphylococcus pasteuri	SP1	paste_SP1	SAMN02603493	PRJNA184845	GCA_000494875.1	2.55995	32.7	1	2507	2398	2013/11/01	Complete Genome
Staphylococcus pasteuri	JS7	paste_JS7	SAMN05831569	PRJNA344823	GCA_002442915.1	2.62222	31.5516	3	2594	2436	2017/10/04	Complete Genome
Staphylococcus pasteuri	NFIX07	paste_NFIX07	SAMN03097721	PRJEB17901	GCA_900119855.1	2.61389	31.5	25	2599	2455	2016/11/18	Scaffold
Staphylococcus petrasii subsp. jettensis	CCUG 62657	petrasii_CCUG62657	SAMN05978011	PRJNA339206	GCA_002902105.1	2.7098	33.2	266	2645	2510	2018/01/27	Scaffold
Staphylococcus petrasii subsp. petrasii	CCUG 62727	petrasii_CCUG62727	SAMN05977998	PRJNA339206	GCA_002902565.1	2.48661	33.3	139	2447	2323	2018/01/27	Scaffold
Staphylococcus petrasii subsp. croceilyticus	CCUG 62728	petrasii_CCUG62728	SAMN05977997	PRJNA339206	GCA_002902575.1	2.38057	33.3	147	2295	2185	2018/01/27	Scaffold
Staphylococcus pettenkoferi	FDAARGOS_288	pette_FDAARGOS_288	SAMN06173301	PRJNA231221	GCA_002208805.2	2.50236	38.9	1	2384	2272	2017/06/27	Complete Genome
Staphylococcus pettenkoferi	1286_SHAE	pette_1286_SHAE	SAMN03197257	PRJNA267549	GCA_001076095.1	2.5035	38.9	67	2351	2280	2015/07/10	Scaffold
Staphylococcus pettenkoferi	589_SHAE	pette_589_SHAE	SAMN03197790	PRJNA267549	GCA_001076995.1	2.45732	39.1	33	2282	2191	2015/07/10	Scaffold
Staphylococcus pettenkoferi	UMB0834	pette_UMB0834	SAMN07511431	PRJNA316969	GCA_002884615.1	2.54135	38.8	22	2455	2339	2018/01/10	Scaffold
Staphylococcus pettenkoferi	CCUG 51270	pette_CCUG51270	SAMN05977985	PRJNA339206	GCA_002902685.1	2.45527	38.9	122	2337	2234	2018/01/27	Scaffold
Staphylococcus saccharolyticus	KR	saccha_KR	SAMN06718504	PRJNA375758	GCA_002276515.1	2.44417	32.8	85	2387	2234	2017/08/29	Contig
Staphylococcus saccharolyticus	OG2-2	saccha_OG2-2	SAMN06718492	PRJNA375758	GCA_002276615.1	2.65912	33.9	193	2547	2458	2017/08/29	Contig
Staphylococcus saccharolyticus	OG2-1	saccha_OG2-1	SAMN06718483	PRJNA375758	GCA_002276735.1	2.54255	33	140	2462	2354	2017/08/29	Contig
Staphylococcus saprophyticus	883	sapro_883	SAMEA104410609	PRJEB22856	GCA_900240075.1	2.48817	33.1	1	2446	2273	2018/04/01	Complete Genome
Staphylococcus saprophyticus	FDAARGOS_137	sapro_FDAARGOS_137	SAMN03996280	PRJNA231221	GCA_001558375.2	2.57917	33.2599	2	2540	2357	2016/02/11	Complete Genome
Staphylococcus saprophyticus subsp. saprophyticus ATCC 15305	ATCC 15305	sapro_ATCC15305	SAMD00061076	PRJNA15596	GCA_000010125.1	2.5779	33.1473	3	2523	2351	2005/08/11	Complete Genome
Staphylococcus saprophyticus	FDAARGOS_168	sapro_FDAARGOS_168	SAMN03996313	PRJNA231221	GCA_001558275.2	2.65014	33.2091	3	2625	2437	2016/02/11	Complete Genome
Staphylococcus saprophyticus	FDAARGOS_336	sapro_FDAARGOS_336	SAMN06173349	PRJNA231221	GCA_002208905.2	2.63578	33.1398	3	2586	2396	2017/06/27	Complete Genome
Staphylococcus saprophyticus	FDAARGOS_355	sapro_FDAARGOS_355	SAMN06173368	PRJNA231221	GCA_002209265.2	2.63917	33.1047	4	2596	2399	2017/06/27	Complete Genome
Staphylococcus saprophyticus	UBA4192	sapro_UBA4192	SAMN06455647	PRJNA348753	GCA_002379625.1	2.3054	33	13	-	-	2017/09/27	Scaffold
Staphylococcus saprophyticus	UBA4191	sapro_UBA4191	SAMN06455648	PRJNA348753	GCA_002379645.1	2.49965	33	14	-	-	2017/09/27	Scaffold
Staphylococcus saprophyticus	UBA1057	sapro_UBA1057	SAMN06454656	PRJNA348753	GCA_002316395.1	2.42318	32.9	15	-	-	2017/09/20	Scaffold
Staphylococcus saprophyticus	UBA1840	sapro_UBA1840	SAMN06456504	PRJNA348753	GCA_002338725.1	2.18819	33	16	-	-	2017/09/22	Scaffold
Staphylococcus schleiferi	1360-13	schlei_1360-13	SAMN03067536	PRJNA260936	GCA_001188855.1	2.43563	35.9	1	2300	2152	2015/07/30	Complete Genome
Staphylococcus schleiferi	5909-02	schlei_5909-02	SAMN03108617	PRJNA263923	GCA_001188875.1	2.5284	35.9	1	2425	2290	2015/07/30	Complete Genome
Staphylococcus schleiferi	2142-05	schlei_2142-05	SAMN03145672	PRJNA265120	GCA_001188895.1	2.41976	36	1	2284	2153	2015/07/30	Complete Genome
Staphylococcus schleiferi	2317-03	schlei_2317-03	SAMN03262954	PRJNA270103	GCA_001188915.1	2.58293	35.8	1	2485	2333	2015/07/30	Complete Genome
Staphylococcus schleiferi	TSCC54	schlei_TSCC54	SAMD00039081	PRJDB4158	GCA_001548255.1	2.52808	35.9	1	2406	2283	2015/09/17	Complete Genome
Staphylococcus schleiferi subsp. coagulans	DSM 6628	schlei_DSM6628	SAMN05978020	PRJNA339206	GCA_002901995.1	2.44357	35.8	155	2299	2196	2018/01/27	Scaffold
Staphylococcus schweitzeri	Sa_FSCB1B	schwei_Sa_FSCB1B	SAMEA2007893	PRJEB6388	GCA_000751735.1	2.67092	32.2	26	2631	2466	2014/09/06	Contig
Staphylococcus schweitzeri	Sa_FSCB5	schwei_Sa_FSCB5	SAMEA2008032	PRJEB6397	GCA_000751955.1	2.76107	32.3	38	2763	2595	2014/09/05	Contig
Staphylococcus schweitzeri	Sa_FSA090	schwei_Sa_FSA090	SAMEA2008096	PRJEB6395	GCA_000752075.1	2.72583	32.3	54	2696	2542	2014/09/06	Contig
Staphylococcus schweitzeri	DSM 28300	schwei_DSM28300	SAMN05978012	PRJNA339206	GCA_002902405.1	2.74371	32.2	52	2711	2564	2018/01/27	Scaffold
Staphylococcus sciuri	FDAARGOS_285	sciuri_FDAARGOS_285	SAMN06173298	PRJNA231221	GCA_002209165.2	2.85381	32.5088	2	2811	2707	2017/06/27	Complete Genome
Staphylococcus sciuri subsp. sciuri	NCTC12103	sciuri_NCTC12103	SAMEA3505362	PRJEB6403	GCA_900474615.1	2.81186	32.7	1	2768	2666	2018/06/17	Complete Genome
Staphylococcus sciuri	i1	sciuri_i1	SAMN07701646	PRJNA412144	GCA_002407445.1	2.86892	32.4	8	2873	2775	2017/10/02	Scaffold
Staphylococcus sciuri subsp. carnaticus	CCUG 39509	sciuri_CCUG39509	SAMN05977983	PRJNA339206	GCA_002902225.1	2.87767	32.4	182	2892	2779	2018/01/27	Scaffold
Staphylococcus sciuri subsp. sciuri	ATCC 29059	sciuri_ATCC29059	SAMEA4534378	PRJEB17623	GCA_900117375.1	2.74425	32.5	7	2734	2620	2016/11/07	Scaffold
Staphylococcus sciuri	SNUDS-18	sciuri_SNUDS-18	SAMN06619776	PRJNA379758	GCA_002072755.1	2.67345	32.5	1	2700	2161	2017/03/27	Complete Genome
Staphylococcus simiae	CCM 7213	simiae_CCM7213	SAMN02428990	PRJNA59589	GCA_000235645.2	2.58712	31.9	565	2444	2279	2011/11/16	Contig
Staphylococcus simiae	NCTC13838	simiae_NCTC13838	SAMEA4384339	PRJEB6403	GCA_900187055.1	2.64398	32.2	1	2475	2351	2017/08/15	Complete Genome
Staphylococcus simiae	CCUG 51256	simiae_CCUG51256	SAMN05978013	PRJNA339206	GCA_002902085.1	2.59808	32	159	2459	2318	2018/01/27	Scaffold
Staphylococcus simulans	FDAARGOS_124	simul_FDAARGOS_124	SAMN03996269	PRJNA231221	GCA_001559115.2	2.64756	36	1	2532	2406	2016/02/11	Complete Genome
Staphylococcus simulans	FDAARGOS_383	simul_FDAARGOS_383	SAMN07312427	PRJNA231221	GCA_002386185.1	2.87197	35.7696	2	2777	2598	2017/09/28	Complete Genome
Staphylococcus simulans	MR3	simul_MR3	SAMN05818722	PRJNA321327	GCA_003006055.1	2.82647	35.8248	2	2756	2612	2018/03/16	Complete Genome
Staphylococcus simulans	MR4	simul_MR4	SAMN05818723	PRJNA321327	GCA_003006075.1	2.83252	35.8242	2	2762	2612	2018/03/16	Complete Genome
Staphylococcus simulans	MR2	simul_MR2	SAMN05238718	PRJNA321327	GCA_003076375.1	2.82692	35.7304	2	2761	2618	2018/05/01	Complete Genome
Staphylococcus simulans	MR1	simul_MR1	SAMN04968151	PRJNA321327	GCA_003096155.1	2.81191	35.8134	3	2745	2598	2018/05/07	Complete Genome
Staphylococcus simulans	NCTC11046	simul_NCTC11046	SAMEA3504572	PRJEB6403	GCA_900474685.1	2.76296	36	1	2672	2552	2018/06/17	Complete Genome
Staphylococcus simulans	ATCC 27848	simul_ATCC27848	SAMEA104410610	PRJEB22856	GCA_900240105.1	2.77725	36.1	1	2688	2550	2018/04/01	Chromosome
Staphylococcus simulans	ACS-120-V-Sch1	simul_ACS-120-V-Sch1	SAMN02463891	PRJNA52131	GCA_000314755.2	2.6696	36.2	9	2544	2409	2012/11/06	Scaffold
Staphylococcus simulans	MJR7712	simul_MJR7712	SAMN03948581	PRJNA272107	GCA_001546635.1	2.73012	35.7	50	2663	2544	2016/02/02	Scaffold
Staphylococcus stepanovicii	NCTC13839	stepa_NCTC13839	SAMEA4384403	PRJEB6403	GCA_900187075.1	2.4391	32.2	1	2416	2307	2017/08/15	Complete Genome
Staphylococcus stepanovicii	DSM 26319	stepa_DSM26319	SAMN05978003	PRJNA339206	GCA_002902525.1	2.40602	32	140	2404	2287	2018/01/27	Scaffold
Staphylococcus succinus	14BME20	succi_14BME20	SAMN05938307	PRJNA350340	GCA_001902315.1	2.74567	33.1	1	2620	2519	2016/12/13	Complete Genome
Staphylococcus succinus subsp. succinus	DSM 14617	succi_DSM14617	SAMN05978016	PRJNA339206	GCA_002902045.1	2.78612	32.9	339	2683	2537	2018/01/27	Scaffold
Staphylococcus succinus subsp. casei	DSM 15096	succi_DSM15096	SAMN05978008	PRJNA339206	GCA_002902445.1	2.87137	33	169	2763	2625	2018/01/27	Scaffold
Staphylococcus vitulinus	F1028	vitul_F1028	SAMN02470143	PRJNA133755	GCA_000286335.1	2.55948	32.4	223	2554	2459	2012/08/10	Contig
Staphylococcus vitulinus	SNUC 2436	vitul_SNUC2436	SAMN06173203	PRJNA342349	GCA_003041615.1	2.57728	32.4	92	2605	2477	2018/04/06	Contig
Staphylococcus vitulinus	SNUC 2780	vitul_SNUC2780	SAMN06173204	PRJNA342349	GCA_003043275.1	2.64932	32.4	272	2678	2488	2018/04/06	Contig
Staphylococcus vitulinus	SNUC 2204	vitul_SNUC2204	SAMN06173202	PRJNA342349	GCA_003043315.1	2.60865	32.4	84	2610	2493	2018/04/06	Contig
Staphylococcus vitulinus	SNUC 730	vitul_SNUC730	SAMN06173201	PRJNA342349	GCA_003043335.1	2.54911	32.6	380	2604	2351	2018/04/06	Contig
Staphylococcus vitulinus	DSM 15615	vitul_DSM15615	SAMN05977982	PRJNA339206	GCA_002902265.1	2.59581	32.6	259	2582	2439	2018/01/27	Scaffold
Staphylococcus warneri	SG1	warneri_SG1	SAMN02604131	PRJNA167492	GCA_000332735.1	2.56072	32.6547	9	2502	2387	2013/01/23	Complete Genome
Staphylococcus warneri	562_SWAR	warneri_562_SWAR	SAMN03197762	PRJNA267549	GCA_001073365.1	2.50904	32.7	39	2414	2317	2015/07/10	Scaffold
Staphylococcus warneri	NCTC 11044	warneri_NCTC11044	SAMN06177168	PRJNA339206	GCA_002901765.1	2.40119	32.7	31	2334	2224	2018/01/27	Scaffold
Staphylococcus xylosus	HKUOPL8	xylosus_HKUOPL8	SAMN02639856	PRJNA237847	GCA_000706685.1	2.86696	32.7633	2	2704	2558	2014/06/13	Complete Genome
Staphylococcus xylosus	SMQ-121	xylosus_SMQ-121	SAMN02850631	PRJNA241308	GCA_000709415.1	2.75756	32.9	1	2573	2475	2014/06/17	Complete Genome
Staphylococcus xylosus	C2a	xylosus_C2a	SAMEA2674919	PRJEB6876	GCA_000953575.1	2.78669	32.9	1	2640	2519	2014/09/09	Complete Genome
Staphylococcus xylosus	S170	xylosus_S170	SAMN04383932	PRJNA307611	GCA_002078255.1	2.91	33	1	2757	2641	2017/04/04	Complete Genome
Staphylococcus xylosus	ATCC 29971	xylosus_ATCC29971	SAMEA104410611	PRJEB22856	GCA_900240095.1	2.78143	32.9	1	2596	2487	2018/04/01	Chromosome
Staphylococcus xylosus	DMB3-Bh1	xylosus_DMB3-Bh1	SAMN02469673	PRJNA210599	GCA_000467225.1	2.80984	32.7	12	2657	2569	2013/09/16	Scaffold
Staphylococcus xylosus	NCTC 11043	xylosus_NCTC11043	SAMN05978021	PRJNA339206	GCA_002901985.1	2.72558	32.7	226	2547	2450	2018/01/27	Scaffold
Staphylococcus xylosus	47-83	xylosus_47-83	SAMEA1929513	PRJEB2655	GCA_900098615.1	2.79437	32.6	10	2658	2571	2016/09/30	Scaffold
