# Supplementary material for: Phylogenomics picks out the par excellence markers for species phylogeny in the genus Staphylococcus
Source: PeerJ. 2018 Oct 24;6:e5839. doi: 10.7717/peerj.5839 (PMC6203942; doi:10.7717/peerj.5839)
Supplement: Table S2 — Genome assembly statistics of thenewly sequenced Staphylococci strains. [file peerj-06-5839-s002.xls]

## Sheet: Sheet1
Strain	INIFAP.I002.15	INIFAP.I005.08	INIFAP.004.15	INIFAP.009.16
16s species identification	S.xylosus	S.xylosus	S.xylosus	S.succinus
SGF species identification	S.succinus	S.xylosus	S.xylosus	S.xylosus
Genome size	2689738	3072025	2982247	2787671
Longest contig	1244382	560068	458021	714705
N50 (scaffolds)	1103941	396061	258981	380065
Mean scaffold length	224145	113779	71005.9	87114.7
Contigs	12	28	42	32
Scaffolds	12	27	42	32
Longest scaffold	1244382	560068	458021	714705
N50 (contigs)	1103941	396061	258981	380065
L50	2	4	5	3
Mean contig length	224145	109715	71005.9	87114.7
Ambiguous bases	0	10	0	0
Mean Coverage Depth	318.9	337.1	56.9	63.5
Predicted genes	2520	2906	2776	2577
Coding density	0.849	0.839	0.838	0.842
tRNA	61	58	58	59
GC	0.329	0.325	0.325	0.327
GC std	0.079	0.052	0.052	0.06
Markers	325	324	324	324
Marker lineage	Bacilli	Bacilli	Bacilli	Bacilli
Marker sets	181	180	180	180
Contamination	1.934	1.389	1.944	0.833
Completeness	99.448	99.444	99.444	99.444
1 markers: number of marker genes within the inferred lineage-specific marker set
2 marker sets: number of co-located marker sets within the inferred lineage-specific marker set
