# Supplementary material for: Phylogenomics picks out the par excellence markers for species phylogeny in the genus Staphylococcus
Source: PeerJ. 2018 Oct 24;6:e5839. doi: 10.7717/peerj.5839 (PMC6203942; doi:10.7717/peerj.5839)
Supplement: Table S3 — Complete list of the 177 SGF without signals of recombination, which are our orthologous groups. Protein accession numbers were taken from the S. aureus reference genome TW20, the corresponding gene name was checked in Uniprot. [file peerj-06-5839-s003.xls]

## Sheet: Sheet1
Protein Accesion number In S.aureus TW20	Gene Name	Nucleotide Diversity	Robinson-Fould Distance	Normalized Robinson-Fould Distance	Description
WP_000073352.1	MutS	0.237034	184	0.345865	DNA mismatch repair protein MutS
WP_001283311.1	recD2	0.263853	184	0.345865	ATP-dependent RecD-like DNA helicase
WP_001009697.1	pepA	0.340431	188	0.353383	Cytosol aminopeptidase
WP_000602071.1	YheS	0.251573	188	0.353383	putative ABC transporter ATP-binding protein YheS
WP_000908982.1	pheT	0.2684	192	0.360902	Phenylalanine--tRNA ligase beta subunit
WP_000919772.1	pbp3	0.255332	192	0.360902	Penicillin-binding protein H
WP_078056059.1	rpoC	0.148836	194	0.364662	DNA-directed RNA polymerase subunit beta'
WP_001232648.1	pyk	0.213919	194	0.364662	Pyruvate kinase (pyk)
WP_000226911.1	DnaE	0.289583	196	0.368421	DNA polymerase III subunit alpha (DnaE)
WP_000150163.1	murC	0.235293	196	0.368421	UDP-N-acetylmuramate--L-alanine ligase (murC)
WP_000312763.1	hyp	0.264458	198	0.37218	fibronectin-binding domain-containing protein
WP_000340118.1	murE	0.236696	202	0.379699	UDP-N-acetylmuramoyl-L-alanyl-D-glutamate--L-lysine ligase
WP_000735864.1	dhoM	0.272055	202	0.379699	Homoserine dehydrogenase (dhoM)
WP_000883645.1	accA	0.238303	202	0.379699	Acetyl-coenzyme A carboxylase carboxyl transferase subunit alpha (accA)
WP_000259718.1	MoeA	0.284401	202	0.379699	Molybdopterin molybdenumtransferase (MoeA)
WP_001019171.1	queA	0.246887	204	0.383459	S-adenosylmethionine:tRNA ribosyltransferase-isomerase (queA)
WP_000983677.1	RecQ	0.265435	206	0.387218	ATP-dependent DNA helicase RecQ
WP_001794550.1	YibE/F-like	0.349876	208	0.390977	hypothetical protein
WP_001109047.1	dnaX	0.272761	208	0.390977	DNA polymerase III subunit tau
WP_001050064.1	rnr	0.228409	210	0.394737	Ribonuclease R
WP_000021864.1	ktrB	0.267426	210	0.394737	Ktr system potassium uptake protein B
WP_001291535.1	pdhD	0.337301	210	0.394737	Dihydrolipoyl dehydrogenase
WP_001100524.1	fabH	0.236714	212	0.398496	3-oxoacyl-[acyl-carrier-protein] synthase 3
WP_000007682.1	FtsY	0.197945	212	0.398496	Signal recognition particle receptor FtsY
WP_000181322.1	hyp	0.340109	212	0.398496	6-phosphogluconolactonase
WP_001068542.1	hyp	0.285379	212	0.398496	Aspartate aminotransferase
WP_000205572.1	SufB	0.200678	214	0.402256	FeS cluster assembly protein SufB
WP_000239744.1	plsX	0.273646	214	0.402256	Phosphate acyltransferase (plsX)
WP_000068617.1	HflX	0.271421	214	0.402256	GTPase HflX
WP_001021145.1	argS	0.226039	216	0.406015	arginine--tRNA ligase
WP_000149404.1	fhs	0.2089	216	0.406015	formate--tetrahydrofolate ligase
WP_001795438.1	pepS	0.290892	216	0.406015	aminopeptidase
WP_001051127.1	metG	0.176681	218	0.409774	methionine--tRNA ligase
WP_001085220.1	RadA	0.226961	218	0.409774	DNA repair protein RadA
WP_000958224.1	hprK	0.246444	218	0.409774	HPr kinase/phosphorylase
WP_000681758.1	hyp	0.295533	218	0.409774	asparaginase
WP_000848304.1	PrtC_fam	0.207199	218	0.409774	collagenase-like protease
WP_001112045.1	Tgt	0.18727	218	0.409774	tRNA guanosine(34) transglycosylase Tgt
WP_001283792.1	gltX	0.179269	220	0.413534	glutamate--tRNA ligase
WP_000161299.1	fmt	0.287147	220	0.413534	methionyl-tRNA formyltransferase
WP_000047348.1	fabD	0.260517	220	0.413534	malonyl CoA-ACP transacylase
WP_000233526.1	hemE	0.249804	220	0.413534	uroporphyrinogen decarboxylase
WP_000967760.1	prfB	0.245384	222	0.417293	peptide chain release factor 2
WP_000606324.1	YuiF	0.26678	222	0.417293	sodium:proton antiporter
WP_001010412.1	purK	0.283407	222	0.417293	5-(carboxyamino)imidazole ribonucleotide synthase
WP_000483713.1	purF	0.308217	222	0.417293	amidophosphoribosyltransferase
WP_000935991.1	murD	0.25083	222	0.417293	UDP-N-acetylmuramoyl-L-alanine—D-glutamate ligase
WP_000888494.1	Stp1	0.306661	222	0.417293	protein-serine/threonine phosphatase Stp1
WP_000236722.1	rbgA	0.249152	222	0.417293	ribosome biogenesis GTPase
WP_000055337.1	codY	0.207049	222	0.417293	GTP-sensing pleiotropic transcriptional regulator CodY
WP_000121116.1	RseP	0.280618	222	0.417293	RIP metalloprotease RseP
WP_000097462.1	nusA	0.179581	222	0.417293	transcription termination/antitermination protein NusA
WP_000089941.1	PqqL	0.30763	222	0.417293	Predicted Zn-dependent peptidase
WP_000356977.1	MsrR	0.29223	222	0.417293	regulatory protein MsrR
WP_001174260.1	Bthiol_YpdA	0.232791	222	0.417293	YpdA family putative bacillithiol disulfide reductase
WP_000116224.1	fumC	0.194678	222	0.417293	class II fumarate hydratase
WP_000037075.1	BrkB	0.309309	222	0.417293	YihY/virulence factor BrkB family protein
WP_000159960.1	pyrG	0.203925	222	0.417293	CTP synthetase
WP_000800700.1	AzgA	0.236359	222	0.417293	NCS2 family permease
WP_001167887.1	FtsH_fam	0.149428	224	0.421053	ATP-dependent metallopeptidase FtsH/Yme1/Tma family protein
WP_001241218.1	hyp	0.30597	224	0.421053	bifunctional metallophosphatase/5'-nucleotidase
WP_000391031.1	FtsA	0.204746	224	0.421053	cell division protein FtsA
WP_000651160.1	Na_Ala_symp	0.223016	224	0.421053	alanine:cation symporter family protein
WP_001005767.1	RuvB	0.236091	224	0.421053	olliday junction branch migration DNA helicase RuvB
WP_000640743.1	FruK	0.308879	226	0.424812	1-phosphofructokinase
WP_000446724.1	QueC	0.252465	226	0.424812	7-cyano-7-deazaguanine synthase QueC
WP_000180991.1	hyp	0.25312	226	0.424812	ABC transporter permease subunit
WP_000513308.1	lgt	0.297786	226	0.424812	prolipoprotein diacylglyceryl transferase
WP_000626897.1	RlmN	0.202943	226	0.424812	23S rRNA (adenine(2503)-C(2))-methyltransferase RlmN
WP_000163531.1	Asd	0.22422	226	0.424812	aspartate-semialdehyde dehydrogenase
WP_001280148.1	YqeH	0.262466	226	0.424812	ribosome biogenesis GTPase YqeH
WP_000472302.1	clpX	0.177825	226	0.424812	ATP-dependent Clp protease ATP-binding subunit ClpX
WP_000390328.1	RlmB	0.254758	228	0.428571	23S rRNA (guanosine(2251)-2'-O)-methyltransferase RlmB
WP_001006454.1	IscS	0.22445	228	0.428571	cysteine desulfurase
WP_001182436.1	YitU	0.290107	228	0.428571	Cof-type HAD-IIB family hydrolase
WP_000447733.1	XerD	0.258438	228	0.428571	tyrosine recombinase XerD
WP_000717561.1	pfkA	0.231425	228	0.428571	ATP-dependent 6-phosphofructokinase
WP_000526539.1	YhcC	0.215491	228	0.428571	Radical SAM superfamily enzyme
WP_001140871.1	ppaC	0.24076	228	0.428571	manganese-dependent inorganic pyrophosphatase
WP_001178942.1	SrmB	0.199465	228	0.428571	DEAD/DEAH box family ATP-dependent RNA helicase
WP_001261795.1	LamB/YcsF	0.292459	230	0.432331	LamB/YcsF family protein
WP_000102735.1	rarA	0.233287	230	0.432331	replication-associated recombination protein A
WP_001062972.1	QueE	0.267251	232	0.43609	7-carboxy-7-deazaguanine synthase QueE
WP_001162359.1	CvfB	0.251525	232	0.43609	virulence factor B
WP_000568353.1	AcoA	0.251129	232	0.43609	thiamine pyrophosphate-dependent dehydrogenase E1 component subunit alpha
WP_000093351.1	gcvT	0.263031	232	0.43609	glycine cleavage system aminomethyltransferase GcvT
WP_000626071.1	nrnA	0.299648	232	0.43609	bifunctional oligoribonuclease/PAP phosphatase NrnA
WP_000238227.1	SbcD	0.291971	232	0.43609	exonuclease SbcCD subunit D
WP_000687410.1	LysR	0.271885	234	0.43985	LysR family transcriptional regulator
WP_000073184.1	ThrB	0.296491	234	0.43985	homoserine kinase
WP_000161661.1	pepP	0.293767	234	0.43985	dipeptidase
WP_001290430.1	DnaA	0.205858	236	0.443609	chromosomal replication initiator protein DnaA
WP_000933774.1	prs	0.182214	236	0.443609	ribose-phosphate pyrophosphokinase
WP_000951450.1	YabN	0.314425	236	0.443609	nucleotide pyrophosphohydrolase
WP_000631967.1	CysS	0.215736	236	0.443609	cysteine--tRNA ligase
WP_000589260.1	OpuBA	0.278177	236	0.443609	ABC transporter ATP-binding protein
WP_000229253.1	UvrB	0.198124	236	0.443609	excinuclease ABC subunit UvrB
WP_000818278.1	sdhA	0.174441	236	0.443609	succinate dehydrogenase flavoprotein subunit
WP_001015597.1	XerC	0.270385	236	0.443609	tyrosine recombinase XerC
WP_001230228.1	hemC	0.236333	236	0.443609	hydroxymethylbilane synthase
WP_000897635.1	nos	0.302081	236	0.443609	nitric oxide synthase oxygenase
WP_001115101.1	rho	0.216618	236	0.443609	transcription termination factor Rho
WP_000904312.1	TatD	0.209887	238	0.447368	TatD family deoxyribonuclease
WP_000608129.1	hyp	0.269127	238	0.447368	DUF72 domain-containing protein
WP_000709290.1	purH	0.254	238	0.447368	Bifunctional Phosphoribosylaminoimidazolecarboxamide formyltransferase/inosine monophosphate cyclohydrolase
WP_001548380.1	CtaA	0.282289	238	0.447368	heme A synthase
WP_000003559.1	pheS	0.20384	238	0.447368	phenylalanine--tRNA ligase subunit alpha
WP_000043237.1	rnc	0.255917	238	0.447368	Ribonuclease 3
WP_001041337.1	trpB	0.226026	238	0.447368	tryptophan synthase subunit beta
WP_000496100.1	obgE	0.217418	238	0.447368	GTPase ObgE
WP_000511135.1	atpD	0.171084	238	0.447368	ATP synthase subunit beta
WP_000460242.1	prfA	0.187229	238	0.447368	peptide chain release factor 1
WP_000264071.1	guaB	0.185541	240	0.451128	IMP dehydrogenase
WP_001248939.1	YvcK	0.298014	240	0.451128	conserved hypothetical protein, cofD-related
WP_000214557.1	ilvC	0.203497	240	0.451128	ketol-acid reductoisomerase
WP_000095328.1	purA	0.179455	242	0.454887	adenylosuccinate synthetase
WP_000368166.1	recA	0.174484	242	0.454887	DNA recombination/repair protein RecA
WP_000774684.1	menG	0.246921	242	0.454887	demethylmenaquinone methyltransferase
WP_000161314.1	glkA	0.258845	242	0.454887	ROK family protein
WP_001190417.1	LplA	0.266504	244	0.458647	lipoate--protein ligase family protein
WP_000006551.1	WhiA	0.227106	244	0.458647	sporulation regulator WhiA
WP_000451294.1	RluA_subfam	0.240542	244	0.458647	RluA family pseudouridine synthase
WP_000409167.1	NifS	0.282922	244	0.458647	cysteine desulfurase
WP_000201387.1	tsf	0.143127	246	0.462406	elongation factor Ts
WP_001119021.1	DnaJ	0.215933	246	0.462406	molecular chaperone DnaJ
WP_000985886.1	oxido_grp₁	0.287798	246	0.462406	LLM class flavin-dependent oxidoreductase
WP_001244175.1	YhaM	0.24272	246	0.462406	3'-5' exoribonuclease YhaM
WP_000134232.1	FolE2	0.228841	248	0.466165	GTP cyclohydrolase I FolE2
WP_000070969.1	menA	0.263733	248	0.466165	1,4-dihydroxy-2-naphthoate polyprenyltransferase
WP_000594959.1	pdxK	0.268659	248	0.466165	bifunctional hydroxymethylpyrimidine kinase/phosphomethylpyrimidine kinase
WP_001270834.1	ppnK	0.220269	250	0.469925	NAD(+) kinase
WP_000514290.1	TrkA	0.201528	250	0.469925	TrkA family potassium uptake protein
WP_000468384.1	rsmH	0.23081	250	0.469925	ribosomal RNA small subunit methyltransferase H
WP_000167269.1	fabG	0.211096	250	0.469925	3-oxoacyl-[acyl-carrier-protein] reductase
WP_000347896.1	DisA_N	0.228076	250	0.469925	TIGR00159 family protein
WP_000886500.1	ksgA	0.258049	252	0.473684	ribosomal RNA small subunit methyltransferase A
WP_000075703.1	hyp	0.240977	252	0.473684	heme-binding protein
WP_000369732.1	RapZ	0.264209	252	0.473684	RNase adaptor protein RapZ
WP_000140176.1	dlnB	0.274426	252	0.473684	DNA polymerase IV
WP_001269643.1	purR	0.231633	254	0.477444	pur operon repressor
WP_000080028.1	OmpR	0.208332	254	0.477444	DNA-binding response regulator
WP_000216878.1	CcmA	0.246152	254	0.477444	ABC transporter ATP-binding protein
WP_001789049.1	queH	0.227209	254	0.477444	epoxyqueuosine reductase
WP_000157603.1	atpG	0.248197	254	0.477444	ATP synthase subunit gamma
WP_000896697.1	DsbA	0.248415	256	0.481203	DsbA family protein
WP_000134761.1	Era	0.204674	256	0.481203	GTPase Era
WP_000137775.1	PrtC	0.221868	256	0.481203	U32 family peptidase
WP_001218732.1	YchF	0.204548	258	0.484962	redox-regulated ATPase YchF
WP_000034728.1	PdxS	0.171039	258	0.484962	pyridoxal 5'-phosphate synthase lyase subunit PdxS
WP_001077683.1	YjbM	0.21073	258	0.484962	GTP pyrophosphokinase family protein
WP_000775113.1	RecF	0.243366	260	0.488722	DNA replication/repair protein RecF
WP_000057330.1	pyrH	0.163698	260	0.488722	UMP kinase
WP_000088649.1	YycJ-like_MBL-fold	0.202347	262	0.492481	MBL fold metallo-hydrolase
WP_001838365.1	CysE	0.212625	262	0.492481	serine O-acetyltransferase
WP_000201875.1	lipA	0.161203	262	0.492481	lipoyl synthase
WP_000174053.1	purC	0.264142	262	0.492481	Phosphoribosylaminoimidazolesuccinocarboxamide synthase
WP_000139712.1	sdhB	0.1654	262	0.492481	succinate dehydrogenase iron-sulfur subunit
WP_000616779.1	secY	0.196623	262	0.492481	protein translocase subunit SecY
WP_000024827.1	rplD	0.146674	262	0.492481	50S ribosomal protein L4
WP_000731644.1	LysM	0.301151	264	0.496241	LysM peptidoglycan-binding domain-containing protein
WP_000349655.1	atpB	0.259007	264	0.496241	ATP synthase subunit A
WP_001165952.1	est_1	0.230448	266	0.5	carboxylesterase
WP_000253765.1	Nth	0.252255	266	0.5	endonuclease III
WP_000985472.1	rplB	0.129973	266	0.5	50S ribosomal protein L2
WP_000375652.1	DnaB	0.197783	268	0.503759	replicative DNA helicase
WP_000928413.1	YkoY_fam	0.246553	268	0.503759	membrane protein
WP_000362509.1	trmE	0.210452	268	0.503759	tRNA uridine-5-carboxymethylaminomethyl(34) synthesis GTPase MnmE
WP_000168845.1	SufC	0.15152	278	0.522556	Fe-S cluster assembly ATPase SufC
WP_000569649.1	rpoA	0.116886	282	0.530075	DNA-directed RNA polymerase subunit alpha
WP_001021468.1	adk	0.161385	282	0.530075	adenylate kinase
WP_000559156.1	RecR	0.187861	298	0.56015	recombination protein RecR
WP_000529877.1	rpsC	0.103906	298	0.56015	30S ribosomal protein S3
WP_000491755.1	YkaA_fam	0.175425	300	0.56391	DUF47 domain-containing protein
WP_001080824.1	rplE	0.118115	300	0.56391	50S ribosomal protein L5
WP_000101976.1	OmpR	0.162758	314	0.590226	DNA-binding response regulator
WP_000090512.1	rpsD	0.134376	318	0.597744	30S ribosomal protein S4
WP_001137495.1	rpsG	0.0972247	338	0.635338	30S ribosomal protein S7
